# Supplementary material for: Stress granules and organelles: coordinating cellular responses in health and disease
Source: Protein Cell. 2024 Oct 23;16(6):418–38. doi: 10.1093/procel/pwae057 (PMC12187199; doi:10.1093/procel/pwae057)
Supplement: pwae057_suppl_Supplementary_Table_S1 [file pwae057_suppl_Supplementary_Table_S1.xlsx]

## Sheet: Sheet1
Gene name of stress granule components from RNA Granule Database in tier 1	Gene name of nuclear speckle components from recent literatures	Gene name of nucelar stress body components from recent literatures	Gene name of overlapping components of stress granule and nucelar speckle	Gene name of overlapping components of stress granule and nuclear stress body
SYNCRIP	SON	NCOA5	ZC3H11A	DHX9
FMR1	SRRM2	DHX9	RBM25	HNRNPM
G3BP1	PRPF40A	ZNF638	CAPRIN1	SRSF1
LSM14A	TLE3	HNRNPM	RBM17	TRA2B
DDX3X	RBM25	SRSF1	SRSF1	SAFB2
UBAP2L	LUC7L3	TRA2B	SRSF7	RBMX
YTHDF2	SAP18	SAFB2	LSM3	SRSF9
ATXN2L	RBM39	RBMX	MBNL1	SRSF7
AGO2	LUC7L2	RBMXL1	EWSR1	RBM15
DDX6	RBM27	SRSF9	HNRNPDL	ALYREF
IGF2BP1	SF3B2	DDX39A	HNRNPK	HNRNPA2B1
MOV10	DDX46	DDX39B	TRA2B	SRSF3
PRRC2C	PSMB4	SRSF7	AQR	SRSF5
CAPRIN1	CDK12	THRAP3	CCAR1	DDX17
G3BP2	ZC3H14	POLDIP3	PRRC2A	HNRNPA1
IGF2BP3	RBM26	RBM15	DDX17	HNRNPK
FXR2	ZNF207	BCLAF1	THOC2	HNRNPA3
FXR1	SRRM1	SRSF2	KHSRP	HNRNPF
FAM120A	PRPF38A	ALYREF	YLPM1	NUDT21
PCBP2	PSME3	HNRNPA2B1	HNRNPH1	SFPQ
UPF1	SRSF2	SRSF3	SRSF9	EIF4A3
PABPC1	LARP7	RBMXL2	SNRNP200	HNRNPH1
NUFIP2	XAB2	RBMXL3	SRSF3	NONO
IGF2BP2	SF3A1	LUC7L3	SF1	TARDBP
USP10	TRA2A	YTHDC1	HNRNPF	FUS
PABPC4	DDX23	SRSF5	KPNA2	TAF15
RC3H1	PRPF6	RBM12B	PCBP1	HNRNPU
PUM1	CAPRIN1	DDX5	LSM2	HNRNPAB
ATXN2	ACIN1	C7orf55-LUC7L2	FUBP1	HNRNPDL
HELZ	API5	LUC7L2	UBAP2L	KHSRP
CPEB4	RBM8A	SRSF4	RBM15	TXN
YTHDF3	SNRPE	SRSF6	ALYREF	HNRNPL
YBX1	RBM17	PPHLN1	SUGP2	PFN1
CSDE1	RPRD1B	CPSF7	LARP4	RBM3
STAU2	RNPS1	SPEN	NOSIP	CIRBP
LSM14B	AURKA	ZC3H13	ZFR	DDX21
FUBP3	PRPF4	SRSF10	STRAP	DDX3X
YTHDF1	ISY1	LOC388817	EIF4A3	DDX3Y
XRN1	PABPN1	PPIA	QKI	ZC3H11A
PUM2	WTAP	RBMY2FP	NUDT21	SRP14
YBX3	SART1	U2AF2	HNRNPAB	DDX1
RC3H2	PRPF3	DDX17	VCP	FUBP1
SND1	SNRPA1	HNRNPA1	FXR1	HNRNPA0
OTUD4	SRSF1	HNRNPA1L2	ANXA11	PTBP1
RBMS1	CRNKL1	HNRNPA1P8	HNRNPR	PTBP3
EIF4E2	SF3A3	HNRNPK	NELFE	PURB
LSM12	RBM10	SRSF12	HNRNPL	RBM14
CASC3	SRSF7	LUC7L	SYNCRIP	CASC3
DDX1	PRPF8	FYTTD1	DAZAP1	EIF4A1
TNRC6B	U2SURP	TRA2A	PSPC1	EIF4A2
EIF4ENIF1	SNW1	DNAJC14	UPF1	FUBP3
CELF1	CDC5L	LOC100131859	TNPO1	HNRNPC
EIF3A	DHX15	SARNP	FUS	KHDRBS1
TDRD3	LSM3	HNRNPA3	HNRNPUL1	NPM1
TIAL1	CTNNBL1	HNRNPF	PPP1R8	PCBP1
ZC3HAV1	TCERG1	SRRM1	EIF4G2	RAN
EDC4	SF3B1	CHTOP	EIF3G
LARP4B	U2AF1	SRSF8	TAF15
ELAVL1	MLF2	CPSF6	PRMT1
EIF4G2	HNRNPH2	NUDT21	RPS6
DAZAP1	MFAP1	SFPQ	PCBP2
GIGYF2	EFTUD2	RBM39	NONO
TRIM56	KIAA1429	EIF4A3	ILF3
MEX3A	MBNL1	HNRNPH1	RBM14
EIF4E	SNRNP70	HNRNPH2	PTBP1
TOP3B	GOLGB1	NONO	RBMX
AGO1	EWSR1	CFL1	SFPQ
UBAP2	BCLAF1	DDX23	SRSF5
TARDBP	PUF60	TARDBP	DHX9
EIF4G1	CHERP	WTAP	DDX3X
PRRC2A	EYA3	FUS
ANKHD1	HNRNPDL	TAF15
MSI1	NACC1	ARGLU1
TNRC6A	TFIP11	HNRNPU
DHX36	HNRNPK	SAP18
PATL1	TRA2B	API5
MAGED1	MED15	HNRNPAB
PARP12	SNRPD3	HNRNPDL
PRRC2B	SF3B4	NCL
EIF3G	AQR	HNRNPH3
NFX1	CCAR1	KHSRP
L1RE1	PRRC2A	S100A4
MEX3B	POLR2A	S100A6
HNRNPAB	PRPF31	SNRNP70
LARP4	SAP30BP	SRRT
FAM98A	ZC3H4	TXN
STAU1	DDX17	DDX46
FUS	CPSF2	LOC51139
EDC3	IK	HNRNPL
EIF4H	ARID1B	LOC647145
EIF4B	PTRF	PFN1
TIA1	ERH	RBM3
MCRIP1	THOC2	TBX18
HNRNPA3	CHMP5	ZC3H18
DCP1A	KHSRP	CBX3
EIF2AK2	CARM1	HECH
SRSF1	SF3B6	CIRBP
ILF3	PRPF19	CTCFL
STRAP	CENPF	HMGB1
MSI2	SF3B3	HMGB1P40
CNOT1	DNAJC8	HMGB1P5
TUT4	U2AF2	SP100
EIF3H	PAFAH1B3	DDX21
DKC1	TLK2	DDX3X
SECISBP2	ZC3H11A	DDX3Y
R3HDM2	PRPF4B	FAM208A
BICC1	ZNF609	HSPA8
DHX30	FAM192A	HSPA8P8
EIF3E	BCAS2	LMNA
HNRNPR	DDX42	LOC441155
LIN28A	POLR2B	ZC3H11A
R3HDM1	YLPM1	ZC3H11B
GEMIN5	HNRNPH1	PRPF38B
ZCCHC3	SRSF9	RBM23
TNRC6C	MTAP	RBMX2
ZFP36	SYMPK	RPS27A
HNRNPA1	SNRNP200	UBA52
HNRNPA2B1	SRSF3	UBB
CIRBP	SF1	UBC
FUBP1	HNRNPF	SRP14
DCP2	EPM2AIP1	SUB1
HDLBP	CDK11A	DDX1
DHX57	KPNA2	FUBP1
AGO3	PCBP1	HIST1H1C
MBNL1	LSM2	HNRNPA0
MARF1	ZMYND8	HSPA1A
SMG6	BAT3;BAG6	HSPA1B
EIF3B	FUBP1	HSPA1L
SMG7	SMU1	HSPA2
APOBEC3F	DDX41	HSPA5
KHSRP	GTF2B	KIAA1429
SRSF3	KDM3B	PPIAL4C
FASTK	UBAP2L	PPIG
PTBP3	SUPT6H	PRPF4B
RBMS2	SRM	PTBP1
UPF3B	SNRNP40	PTBP3
ZC3H7B	PFKL	PURB
EIF4G3	POLDIP3	RBM14
EIF3D	PLRG1	RBM14-RBM4
ANKRD17	ATP6V1E1	RBM15B
PEG10	GNPDA1	RNF20
FAM120C	NSFL1C	SNRNP27
MKRN2	FIP1L1	TOP1
TRIM25	NASP	ABCB5
RBM20	COLGALT1	ACIN1
APOBEC3G	CPSF1	ADGB
RBM3	ZCCHC8	APEX1
PCBP1	RSF1	BLK
RBMX	CPSF6	CDK20
EIF4A1	RBM15	FGFR1
RPS3	RBM12	FGFR2
CCAR1	ALYREF	FGFR3
EIF3L	PPP1R10	FGFR4
ASCC3	SUGP2	FGR
SAFB2	NAMPT	FYN
TNPO1	LARP4	HCK
IBTK	MACF1	ICK
SMAP2	NOSIP	LCK
EIF4E3	MAGOHB	LYN
MCRIP2	SAE1	MAK
RPS3A	SAAL1	YES1
TAF15	ARID1A	CASC3
DDX21	THOC6	CLK1
EIF4A2	ZFR	CNBP
MATR3	MRE11A	LOC100419919
RBM25	STRAP	DDX42
KPNB1	GCLM	EDARADD
HNRNPUL1	HAT1	ENO1
SERBP1	TPM1	EEFSEC
RTRAF	CMPK1	EIF4A1
KHDRBS1	RRM2B	EIF4A2
SOD1	THRAP3	ENO2
C9ORF72	RBX1	ENO3
CNOT6	DHX38	FAM208B
AGO4	CSTF1	LOC399712
SMN1	RNF40	FIP1L1
SRSF9	EIF4A3	FUBP3
HNRNPC	QKI	H1FX
ZC3H7A	RTFDC1	HIST1H1E
SFPQ	CCDC6	HIST1H4C
DYRK3	BUB3	HIST1H4D
TXN	VPS35	HIST1H4E
QKI	PAF1	HIST1H4I
STIP1	HNRNPLL;HNRPLL	HIST2H4A
DDX17	SUPT5H	HIST2H4B
HSPB1	PPIL1	HNRNPC
IPO8	PFDN4	HNRNPCL1
SMG5	WBP11	HNRNPCL2
CNOT3	TUBB3	HNRNPCL3
LSM1	ZNF326	TRPV5
DDX3Y	NCOR2	HSPA6
CPEB1	NANS	KHDRBS1
HNRNPDL	SUB1	KIAA0391
LARP1	DNAJC9	MIF
RTCB	DIDO1	MT1E
FBL	HSPA4	MT1G
HSPD1	EP300	MT1M
RBM47	TXLNA	MT1X
PURB	POLR2C	MT2A
PRKRA	ROCK2	NPM1
ZNF598	XPO5	NSRP1
LARP1B	TOM1	OLFML2A
ADAR	ST13	PARP1
EIF3C	DHX40	PCBP1
DNAJA1	PHPT1	POU2F2
TRIP6	DPF2	PRDX1
RNF214	NELFB	RAN
SEC24C	EIF5	RANP1
TSC2	ANLN	RNF40
CELF2	SRSF6	RPL22
CNOT2	CSTF3	RPS4X
KPNA1	CDK6	RPS4Y2
ALG13	SRRT	RSRC1
EIF5A	PSME4	S100A11
SRSF5	NUDC	S100A11P1
TRA2B	RAB14	S100A11P2
RALY	SNRPD1	SLC38A7
RBM14	NXF1	SNRPA
PAN2	DCTN2	SNRPE
EIF4A3	NUDT21	TALDO1
CCDC124	SSB	TKT
SNRNP200	OGT	TRIP10
MARS1	DDX39B	TTN
LSM3	GPKOW	VPS13A
SLBP	RPL18A	SAFB
HABP4	PAPSS2	ABCF2
GLE1	FAM49B	H2BFS
ASCC1	SMARCA2	HIST1H2BA
PAN3	STRN	HIST1H2BB
DCP1B	HNRNPAB	HIST1H2BC
KPNA2	SMARCE1	HIST1H2BD
HNRNPK	DEK	HIST1H2BE
ZC3H11A	VCP	HIST1H2BH
HNRNPM	FXR1	HIST1H2BI
SRSF7	ANXA11	HIST1H2BJ
GRSF1	SMARCD1	HIST1H2BK
SF1	FAM129B	HIST1H2BL
HNRNPH1	RCN2	HIST1H2BM
SEC16A	HEXIM1	HIST1H2BN
SPATS2L	HNRNPUL2-BSCL2;HNRNPUL2	HIST1H2BO
YTHDC2	RAD50	HIST2H2BE
NKRF	PPIL4	HIST2H2BF
ABCF1	UBA1	HIST3H2BB
SPATS2	SMARCB1	ALB
FNDC3B	MPST	H3F3A
TUT7	CPSF3	H3F3AP5
MEX3D	NUP88	H3F3B
TLN1	HSPH1	H3F3C
SRP9	SF3B5	HIST1H3B
AKAP9	POLD3	HIST1H3D
THOC2	PIN1	HIST1H3F
BAG3	PRDX6	HIST1H3I
RPS6	CPSF7	HIST2H3D
TNKS1BP1	SRSF10;FUSIP1	HIST2H3PS2
KIF1B	CANX	HIST3H3
TNPO2	DDX5	HIST1H4H
LUZP1	DST	H2AFJ
DDX58	SART3	H2AFV
TRDMT1	SNRPD2	H2AFX
N4BP2	COPS2	H2AFZ
RPTOR	CKAP5	HIST1H2AA
PTBP1	HNRNPR	HIST1H2AB
HNRNPL	AAK1	HIST1H2AC
RBM15	PSMA1	HIST1H2AD
PSPC1	PSMD14	HIST1H2AG
RPS24	NELFE	HIST1H2AH
RPL7	RPS12	HIST1H2AK
YARS1	YWHAE	HIST2H2AA4
RPS19	HNRNPL	HIST2H2AB
RAN	RNF20	HIST2H2AC
XRN2	PSMC4	HIST3H2A
PRMT1	WBSCR22	KRT1
LIN28B	WDR82	KRT2
SRP14	ATXN10	IGKV1-37
ZNFX1	TXNL1	HIST1H1D
YLPM1	CSE1L	STLM
ELAVL2	HSP90AA1	Reference: Ninomiya et al. 2020
RPS11	NBN
MEX3C	GMPS
NONO	SYNCRIP
NUP205	PSMC3
NUP98	PCNP
XPO1	HCFC1
KPNA3	PSMD13
ANXA11	AHNAK
EIF3I	WDR61
PAK4	DAZAP1
CNOT9	UGP2
UPF2	PSMC2
SEC24B	LTA4H
CDK1	KIAA0368;ECM29
HDAC6	MPHOSPH8
UBQLN2	PSPC1
TRAF2	TOMM70A
SCAPER	ACTR3
PARP14	PSME2
CNOT7	PSMC6
NUP153	POLR2D
TRAPPC2	UPF1
IFIH1	TNPO1
PDX1	ACP1
POM121	FUS
SPAG5	HNRNPUL1
MTOR	IRF2BP1
HNRNPD	ANXA5
CCHCR1	MORF4L1
HNRNPF	NDUFA9
RPS2	SNRPF
DDX50	EIF2S1
RBM4	SMCHD1
RPL4	CTCF
RPL6	CDK2;CDK3
ALYREF	PRDX2
BYSL	PAPOLA;PAPOLB
EPRS1	STAT1
SRP68	KIF5B
RACK1	FKBP4
MBNL2	RBBP7
PARK7	PPP1R8
RO60	SMARCD2
MYO5A	PRKAR2A
RECQL	EIF4G2
PQBP1	GTF3C3
FAM193A	CT45A3
PDCD6	ETF1
HSPBP1	PPIL2
TMEM131	PPM1G
RBFOX2	TXNRD1
DAZAP2	DHX16
TDRD7	MNAT1
CCN1	EEF1D
TNKS	METAP1
ATAD3A	EIF3G
INVS	TFG
LSM4	RNMT
ULK1	SMARCC1
OARD1	RPA1
NRG2	POLR3B
NBDY	ZNF281
HNRNPU	ZRANB2
EWSR1	GTF3C4
RPS20	CDKN2AIPNL
NPM1	TPX2
AQR	ARPC1B
ILF2	CDC2
DHX9	GPS1
GCN1	RANGAP1
NOLC1	TAGLN2
UTP18	PSMD12
H4C1	KIF11
NUDT21	POLA1
MAPT	PLAA
NOSIP	FABP5
LSM2	SNRPA
CDV3	DNAJB11
ZBP1	CALD1
EIF3J	CWC27
DNAJC21	MORC2
CDK4	RPL22
EIF2A	TCEA1
CNOT4	USP7
ADD1	TAF15
KARS	PHF3
RNF219	CAV1
CEP85	SIN3A
TRMT61A	SLC4A1AP
CTIF	COIL
USP16	PSMA3
DIS3L	FKBP3
DZIP3	CLTA
DVL3	PSMD1
TRAPPC3	SET;SETSIP
DNAJB1	SKIV2L2
CNOT10	PRMT1
CEP192	PPIB
SAMD4A	PRIM1
CNOT11	UFD1L
TRAPPC8	RPS6
RPS6KB1	BAG2
TRAPPC9	AP1B1
HSPB8	MTHFD1
TTC17	TMED9;TMED4
MYO19	MAT2A
TRIP4	TOMM34
GARRE1	ALDOC
RPS6KB2	BRAT1
DAZL	ETV6
ZCCHC2	PPHLN1
CNOT6L	SPF30
ZCCHC14	CDC5L
CNOT8	ROA0
HAX1	HNRPD
CALR	PCBP1
GPBP1	PCBP2
GPBP1L1	PCBP1
VCP	FUBP2
RNASEL	NONO
RPS10	RNPS1
RPL23A	SF3B6
HNRNPA0	SF3B1
ZFR	PUF60
SUGP2	RBM39
RCC2	PRP17
RBM42	SRSF6
PFN1	TRA2B
DROSHA	RBM25
SRPK1	PRPF3
NAP1L1	SNR40
MRPS5	PRP6
YWHAG	SPF27
BCCIP	ILF3
NELFE	HNRL1
SAMD4B	ZN638
PABPC4L	PABP2
METAP2	ELAV1
TRMT6	SR140
PARN	CPSF3
CDC37	THOC2
IPO7	THOC4
PNPT1	RBM8A
SEC24A	A1CF
SEC24D	PRP19
NOL12	CHERP
OASL	SRRM2
WDR62	BIP
DNAJC7	CPSF6
C19ORF66	MGN
HTT	ACINU
RPS6KA3	FL2D
PKP3	YTDC1
AHSA1	ZBT7A
DHX33	PRP8
SEC23A	SMU1
NUP62	CD11B
ZFP36L1	SF3B3
LSM6	PININ
MAVS	RBM14
PARG	SRS10
PPP1R8	SF3B5
RNASET2	RUXF
DUSP12	PHF5A
PKP1	DDX46
RBM17	DHX15
THOC5	ROA2
IPPK	ROA3
MACO1	HNRPF
DZIP1	HNRH2
BOLL	PTBP1
PIWIL4	HNRPK
NCOA3	HNRPL
CSNK1D	HNRPM
PARP15	HNRPU
DEF6	ROA1
OAS2	RBMX
ENDOV	NONO
PXDNL	SFPQ
SERPINE1	SF3A1
LSM7	SF3B2
SYK	SF3B4
TRAPPC1	SMD1
SMCR8	SMD2
DDX19B	RUXE
CD274	RUXG
MAP1LC3A	SMD3
OGG1	SRSF2
SMPX	SRSF3
PAX1	SRSF9
TRAF3IP2	SRSF5
POC1B	SRSF4
CD24	RU17
LSM5	RU1C
TRAPPC5	RU2A
ANG	U2AF1
	U2AF2
	U520
	DHX9
	DDX3X
	DDX17
	NCBP2
	NCBP1
	DX39B
	EWS
	FUS
	SON
	CSTF2
	RPB4
	RPB7
	RPAB1
	RPB2
	RPB1
	SNW1
	MED21
	RAE1L
	ACTG
	RBBP4
	IF4A3
	HNRPC
	HNRPD
	SF3A3
	SRSF7
	PP1RA
	PPIG
	Refernce
	green: Dopie et al. 2020
	orange: Saitoh et al. 2004
